# Supplementary material for: Evaluation of folate receptor 1 (FOLR1) mRNA expression, its specific promoter methylation and global DNA hypomethylation in type I and type II ovarian cancers
Source: BMC Cancer. 2016 Aug 2;16:589. doi: 10.1186/s12885-016-2637-y (PMC4971744; doi:10.1186/s12885-016-2637-y)
Supplement: Additional file 2: Table S1. — Multivariate survival analysis for FOLR1 expression in the entire cohort. Cut-off for FOLR1 expression = Median value in cancers. (XLSX 11 kb) [file 12885_2016_2637_MOESM2_ESM.xlsx]

## Sheet: Tabelle1
	Table S1: multivariate survival analysis for FOLR1 expression in the entire cohort. Cut-off for FOLR1 expression = Median value in cancers
				Univariate analysis†								Multivariate analysis††
				PFS				OS				PFS				OS
				Time (months)	CI95%	p value		Time (months)	CI95%	p value		HR	CI95%	p value		HR	CI95%	p value
	FOLR1 RNA expression §	weak		131	[109.92-154.07]	0.022*		131	[71.08-190.92]	0.039*		0.91	[0.642-1.29]	0.597		0.966	[0.687-1.360]	0.844
		strong		25	[15.35-34.64]			59	[37.98-80.01]
	Grading	G1 VS G2-3										1,9	[1.082-2.024]	0.014*		1523	[1.125-2.063]	0.007**
	FIGO stage	I-II VS III-IV										2.157	[1.244-3.741]	0.006**		1204	[0.735-1.971]	0.461
	Age	< o > median										1.187	[0.847-1.662]	0.32		1226	[1.584-3.128]	<0.0001**
	Residual disease	0 VS >0										2.625	[1.675-4.115]	<0.0001**		3068	[1.947-4.835]	<0.0001**
	Type	I VS II										1.049	[1.009-1.091]	0.016*		1017	[0.981-1.055]	0.353
	†Log rank test. †† Cox regression. * significant at the 0.05 level (2-tailed). ** significant at the 0.01 level (2-tailed). § arbitrary units normalized to TBP.
